# Supplementary material for: Acceptor engineering for NIR-II dyes with high photochemical and biomedical performance
Source: Nat Commun. 2022 Jul 2;13:3815. doi: 10.1038/s41467-022-31521-y (PMC9250501; doi:10.1038/s41467-022-31521-y)
Supplement: Supplementary file 7 — Source Data [file 41467_2022_31521_MOESM7_ESM.xlsx]

## Sheet: Figure 2i
			TPA-TQT				CH-4T
		pH 7.4	pH 8.0	pH 8.5		pH 7.4	pH 8.0	pH 8.5
	Data 1	1	1.008	0.977		1.003	0.994	0.212
	Data 2	1.053	1.021	0.994		0.998	0.971	0.241
	Data 3	0.941	1.015	0.96		1.051	1.005	0.207
	Average	0.998	1.015	0.977		1.017	0.99	0.22
	STDEV	0.056	0.007	0.017		0.029	0.017	0.018

## Sheet: Figure 3d,i
						Norm. Intensity
										Figure 3d
							FT-BBT							FT-TQT
					Data 1	Data 2	Data 3	Average	STDEV			Data 1	Data 2	Data 3	Average	STDEV
				1100 LP	0.131349	0.132146	0.129369	0.130955	0.00142988		1100 LP	0.856128	0.87279	0.859786	0.862901	0.00875697
				1250 LP	0.200618	0.199504	0.198322	0.199481	0.00114817		1250 LP	0.968611	0.997809	0.968258	0.978226	0.0169603
				1350 LP	0.438195	0.437526	0.439025	0.438249	0.00075094		1350 LP	0.98488	0.994904	0.988182	0.989322	0.00510831
										Figure 3i
					Position (mm)	FT-BBT							FT-TQT
						Data 1	Data 2	Data 3	Average	STDEV			Data 1	Data 2	Data 3	Average	STDEV
					0	1.25448	1.24675	1.19046	1.23056	0.0349449			1.15674	1.21651	1.20832	1.19386	0.0324038
					1	1.13809	1.22663	1.19861	1.18778	0.0452532			1.22385	1.27822	1.23869	1.24692	0.0281038
					2	1.20455	1.27183	1.26247	1.24628	0.0364439			1.25991	1.28678	1.27588	1.27419	0.0135145
					3	1.52044	1.49061	1.43989	1.48365	0.040724			1.50914	1.59724	1.51012	1.53883	0.050584
					4	1.28696	1.43927	1.614	1.44674	0.163648			2.00745	1.94287	1.92692	1.95908	0.042642
					5								2.72247	2.93114	2.47896	2.71086	0.226314
					6								3.60494	3.46584	3.5006	3.52379	0.0723923
					7								4.8628	5.40406	4.44242	4.90309	0.482085

## Sheet: Figure 4b, i
					Intensity a.u.
								Figure 4b
				FT-BBT								FT-TQT
			vessel	muscle	ratio	Average	STDEV			vessel	muscle	ratio	Average	STDEV
		Data 1	810.934	585.907	1.38407				Data 1	4303.7	1058.84	4.06453
		Data 2	812.87	584.601	1.39047	1.4	0.022		Data 2	4092.27	1083.1	3.7783	3.958	0.156
		Data 3	813.735	570.896	1.42536				Data 3	4396.45	1090.9	4.03011
								Figure 4i
					Time (h)	SBR_Mouse 1	SBR_Mouse 2	SBR_Mouse 3	Average	STDEV
					0.3	1.78685	1.55151	1.4412	1.59319	0.176554
					2	1.70785	1.60102	1.54654	1.61847	0.0820559
					4	1.45188	1.40919	1.2975	1.38619	0.0797176
					7	1.24287	1.25992	1.25727	1.25335	0.00917266
					10	1.16757	1.16757	1.14061	1.15858	0.0155659

## Sheet: Figure 5g
				Time (s)	0	4	6	9	12	25
				Data 1	0	1602	21369	12238	6265	4270
		Intensity a.u.		Data 2	0	1619	19981	12322	6391	4220
				Data 3	0	1858	19872	11544	6395	4336
				Average	0	1693	20407.3	12034.7	6350.33	4275.33
				STDEV	0	143.147	834.609	427	73.9279	58.1836

## Sheet: Supplementary Fig.7
S
			FT-TQT
					Data 1	Data 2	Data 3	Average	STDEV
			PBS		2637.37	2667.03	2718.11	2674.17	40.8392
			FBS		4846.35	4811.14	4723.37	4793.62	63.3365
			FBS heated		43228.1	43038.1	43281.7	43182.6	128.031
			HSA		3800.29	3875.99	3826.17	3834.15	38.4744
			mouse serum		4630.62	4638.76	4668.22	4645.87	19.7777
			Red cells		1376.27	1347.11	1334.66	1352.68	21.3526
			Whole blood		2334.05	2393.37	2370.75	2366.06	29.9376

## Sheet: Supplementary Fig.9
		1% Intralipid	FT-BBT						FT-TQT
		mm	Data 1	Data 2	Data 3	Average	STDEV		Data 1	Data 2	Data 3	Average	STDEV
		0	1.10602	0.98978	1.07465	1.05682	0.060137		1.17042	1.05448	1.07892	1.10127	0.0611169
		1	1.20192	1.02222	1.09221	1.10545	0.0905787		1.18743	1.11853	1.06595	1.12397	0.0609224
		2	1.19349	1.06677	1.03844	1.09957	0.0825642		1.18229	1.11525	1.10814	1.13523	0.0409128
		3	1.30306	1.1966	1.31351	1.27106	0.0646927		1.41817	1.23437	1.31328	1.32194	0.0922055
		4							1.74927	1.6193	1.59849	1.65569	0.0817107
		5							2.36892	2.40742	1.8402	2.20551	0.316956

## Sheet: Supplementary Fig.10b,c
		FT-BBT
	Figure 10b	SBR		Vessel	Muscle	ratio	Average	STDEV
			Data 1	1911.48	1580.52	1.2094
		1100 LP	Data 2	1886.14	1558.43	1.21028	1.21434	0.00782021
			Data 3	1905.42	1557.53	1.22336
			Data 1	486.409	273.027	1.78154
		1250 LP	Data 2	496.806	272.611	1.8224	1.78894	0.0304367
			Data 3	481.8	273.301	1.76289
			Data 1	454.451	221.835	2.0486
		1300 LP	Data 2	452.812	224.366	2.01818	2.04962	0.0319527
			Data 3	456.062	219.043	2.08207
	Figure 10c			Data 1	Data 2	Data 3	Average	STDEV
		FWHM	1100 LP	0.17574	0.1749	0.18954	0.18006	0.00822066
			1250 LP	0.14517	0.17173	0.14675	0.15455	0.0148993
			1300 LP	0.13831	0.1578	0.14211	0.146073	0.0103318

## Sheet: Supplementary Fig.11b,c
	FT-TQT
Figure 11b	SBR		Vessel	Muscle	ratio	Average	STDEV
		Data 1	15711.3	11293.6	1.39117
	1100 LP	Data 2	15513	11440	1.35603	1.3651	0.0229207
		Data 3	15762	11692	1.3481
		Data 1	11400.3	6501.22	1.75357
	1250 LP	Data 2	11385	6657.17	1.71019	1.70632	0.0492904
		Data 3	10870.2	6567.24	1.65521
		Data 1	6080.47	3105.92	1.9577
	1300 LP	Data 2	6054.41	3169.94	1.90995	1.93222	0.0240383
		Data 3	6233.86	3231.61	1.92902
Figure 11c		Filter (nm)	Data 1	Data 2	Data 3	Average	STDEV
	FWHM	1100 LP	0.12852	0.11891	0.11749	0.12164	0.00600041
		1250 LP	0.12297	0.11883	0.10951	0.117103	0.00689412
		1300 LP	0.108	0.11542	0.11171	0.11171	0.00371

## Sheet: Supplementary Fig.13
						3T3							143B
		Concentration (µM)	Data 1	Data 2	Data 3	Data 4	Data 5	Average	STDEV		Data 1	Data 2	Data 3	Data 4	Data 5	Average	STDEV
		0	0.998516	1.038	1.00689	1.00809	0.837701	0.97784	0.0797573		1.02217	1.17822	1.15898	0.990274	0.991333	1.0682	0.092797
		10	0.945742	0.872075	0.911033	0.901825	0.879867	0.902108	0.0290702		1.00314	1.06256	0.971025	1.01737	0.928333	0.996486	0.0503481
		25	1.01591	0.968466	0.909397	0.916839	0.932885	0.948699	0.0439245		0.963866	1.07122	0.952722	1.09855	0.901722	0.997617	0.0836013
		50	0.997935	1.02315	0.982717	0.949457	1.01794	0.994239	0.029788		0.947878	1.01151	1.00206	1.00404	1.0038	0.993859	0.0259604
		75	0.962755	0.783367	0.989694	0.939898	1.06337	0.947816	0.102999		0.897888	0.920977	0.855644	1.08524	1.00591	0.953133	0.0919632
		100	1.05107	1.07845	1.0025	0.861786	1.04488	1.00774	0.0860047		0.926827	0.983333	1.09312	1.06419	0.932033	0.999901	0.0759002

## Sheet: Supplementary Fig.14
					Control										FT-TQT
		Day	Data 1	Data 2	Data 3	Data 4	Data 5	Data 6	Average	STDEV		Data 1	Data 2	Data 3	Data 4	Data 5	Data 6	Average	STDEV
		7 d	N/A	3	4.81	3.45	2.36	3.42	3.408	0.898927		8.62	3.87	3.59	3.18	5.24	N/A	4.9	2.21864
WBC		14 d	7.8	6.12	3.31	2.67	2.57	4.81	4.54667	2.10178		3.41	7.57	6.2	10.5	4.19	4.21	6.01333	2.68112
		7 d	N/A	9.53	8.91	9.36	9.75	9.65	9.44	0.33		9.21	10.25	8.97	9.96	9.97	N/A	9.672	0.550473
RBC		14 d	9.38	9.65	9.34	9.9	9.12	9.32	9.45167	0.277591		9.63	8.56	9.04	9.69	9.58	9.54	9.34	0.447795
		7 d	N/A	147	146	151	152	145	148.2	3.11448		153	159	142	152	157	N/A	152.6	6.58027
HGB		14 d	143	152	141	151	142	141	145	5.09902		149	133	141	153	157	153	147.667	9.0037
		7 d	N/A	744	702	329	725	749	649.8	180.282		709	719	809	971	804	N/A	802.4	105.061
PLT		14 d	976	620	764	730	688	842	770	125.284		600	728	679	958	596	949	751.667	164.067
		7 d	N/A	1.91	3.71	2.24	1.52	2.35	2.346	0.828269		6.31	2.9	2.74	2.14	3.9	N/A	3.598	1.64281
Lymph		14 d	6.29	4.23	2.14	1.67	1.69	3.15	3.195	1.80864		2.52	5.64	4.22	7.71	3.16	3.09	4.39	1.96538
		7 d	N/A	0.07	0.08	0.07	0.04	0.13	0.078	0.0327109		0.19	0.11	0.07	0.06	0.11	N/A	0.108	0.0511859
Mono		14 d	0.09	0.13	0.04	0.09	0.05	0.06	0.0766667	0.0332666		0.09	0.07	0.16	0.24	0.07	0.05	0.113333	0.0728469
		7 d	28.2	37.4	19.6	35.7	40.1	28.6	31.6	7.57971		24	48.9	18.5	32.5	20.8	27.8	28.75	11.0618
ALT		14 d	15.5	80	78	77.8	63.5	N/A	62.96	27.3383		46.2	105.3	59.6	136.9	21.7	N/A	73.94	46.5069
		7 d	107.1	258.3	71.6	248.9	266.9	133.7	181.083	86.7541		192.3	203.4	67.7	430.6	65.2	112.7	178.65	136.973
AST		14 d	49.9	352.3	645.5	698.5	485.7	N/A	446.38	260.195		346.3	607.1	608.8	320.3	93.6	N/A	395.22	217.652
		7 d	72.8	N/A	77	64.8	64.3	68.9	69.56	5.39935		73.3	74.9	76.3	67.2	74.4	N/A	73.22	3.53369
Lymph %		14 d	80.6	69.1	64.7	62.5	65.9	65.5	68.05	6.50776		74	74.5	68.1	73.5	75.4	73.4	73.15	2.5805
		7 d	2.7	2.3	1.6	2	1.9	N/A	2.1	0.41833		2.2	2.9	2	2	2.1	N/A	2.24	0.378153
Mono%		14 d	1.1	2.1	1.4	3.3	1.8	1.2	1.81667	0.818332		2.6	1	2.7	2.3	1.7	1.2	1.91667	0.725029
									Weight (g)
									Control
		Time (d)	Data 1	Data 2	Data 3	Data 4	Data 5	Data 6	Data 7	Data 8	Data 9	Data 10	Data 11	Data 12	Average	STDEV
		1	19.5	21.5	21	20.5	21.5	20.5	27.5	28.5	28.5	27	27	28.5	24.2917	3.76864
		2	18.5	20	20.5	20.5	20.5	19.5	27.5	28.5	27.5	26	26.5	28	23.625	3.96074
		3	17.5	19	19	19	19.5	18.5	26.5	28.5	27	25.5	26.5	27.5	22.8333	4.34497
		4	19	21.5	20.5	20.5	21	19.5	27.5	28	27	26.5	27	28	23.8333	3.73152
		5	19	21.5	21	20.5	21	20	27.5	27.5	27	26	26	27.5	23.7083	3.44079
		6	18.5	21	21.5	20.5	20.5	19.5	27.5	27	26.5	26	26	27.5	23.5	3.50325
		7	18	20.5	21	20.5	20.5	20	27	26.5	26.5	25.5	26.5	27.5	23.3333	3.49892
		8				20.5	21.5	20.5				24	25.5	28	23.3333	3.04412
		9				20.5	21	20.5				24.6	24.5	26	22.85	2.45662
		10				20.5	20.5	20				26.5	27	27.5	23.6667	3.6697
		11				20	20.5	20				26	26.5	28	23.5	3.71484
		12				20.5	21	20.5				25.5	26.5	28	23.6667	3.38625
		13				20.5	21	20				25.5	26.5	28	23.5833	3.48449
		14				21	21	20.5				25.5	25.5	28	23.5833	3.15304
									FT-TQT
		Time (d)	Data 1	Data 2	Data 3	Data 4	Data 5	Data 6	Data 7	Data 8	Data 9	Data 10	Data 11	Data 12	Average	STDEV
		1	18.5	21	20	21.5	20	20.5	27	27.5	27	28	28.5	27	23.875	3.87372
		2	19.5	21	20	22	20.5	19.5	27	27	26.5	27.5	28	26.5	23.75	3.56434
		3	19.5	21.5	20.5	22.5	20	20.5	27	26.5	26.5	27	28	26	23.7917	3.29227
		4	20	21.5	20.5	22	20	21	27	26.5	26.5	27.5	28	26.5	23.9167	3.29485
		5	20	21.5	19.5	21	20	20	27	27	26.5	27	28	26	23.625	3.50406
		6	19	21	18	21	19	19.5	27	26.5	26.5	27	28	26	23.2083	3.89906
		7	19	20	18.5	20.5	18	18.5	27	26.5	26	27.5	27.5	26	22.9167	4.08341
		8	20.5	22	21				27	26.5	26.5				23.9167	3.05641
		9	20.5	22	21				26	25.5	26				23.5	2.60768
		10	20.5	21.5	21				27.5	27.5	26				24	3.34664
		11	20	20.5	20				27.5	27	26.5				23.5833	3.76054
		12	20	21	20.5				26.5	27	27				23.6667	3.48807
		13	20.5	21.5	20.5				27.5	27	26.5				23.9167	3.41199
		14	20.5	21.5	21				27	27	26.5				23.9167	3.21585

[truncated: 4 more sheets: Supplementary Fig.15b,c, Supplementary Fig.16b,c, Supplementary Fig.17, Supplementary Fig.22e]
